# Supplementary material for: Evaluation of sample preparation methods for NMR-based metabolomics of cow milk
Source: Heliyon. 2018 Oct 19;4(10):e00856. doi: 10.1016/j.heliyon.2018.e00856 (PMC6197446; doi:10.1016/j.heliyon.2018.e00856)
Supplement: Supplementary_Material_S1 [file mmc1.xlsx]

## Sheet: raw data
Supplementary Material S1. Raw data of the generated buckets
For each protocol, 6 replicates were used
Sk+Uf= Skimming assciated to ultrafiltration; Uf= Ultrafilration; MeoH= Methanol precipitation MeOH/DCM= Methanol/Dichloromethane precipitation; DCM=Dichloromethane
Protocol	samples	0.16655000	0.86515000	0.89785001	0.93114999	0.95695001	0.99090001	1.01414996	1.04455000	1.06960005	1.11605000	1.14725000	1.17409998	1.18769997	1.20470005	1.22759998	1.25005001	1.28990000	1.33364999	1.38464999	1.45969999	1.48289996	1.55809999	1.62795001	1.65270001	1.68555003	1.80024999	1.83129996	1.92250001	1.98914999	2.02460003	2.04094994	2.06474996	2.08875000	2.10130000	2.11685002	2.12500000	2.13109994	2.13929999	2.14775002	2.16150010	2.17509997	2.18760002	2.23559999	2.26575005	2.29245007	2.30375004	2.32149994	2.35920000
UF	UF_1	0.00116732	0.0850913	0.17161	0.0394251	0.0162148	0.0181608	0.00807806	0.0130949	0.00404068	0.00379829	0.0362203	0.0132619	0.0287345	0.0995237	0.012058	0.0440654	0.19272	0.100237	0.0133465	0.0108776	0.0500032	0.129273	0.0323877	0.00475117	0.0206906	0.0249538	0.0063244	0.0313111	0.00937221	0.0129282	0.0954043	0.934887	0.0149867	0.0114465	0.0306156	0.0242679	0.0315502	0.0339209	0.0893077	0.0636304	0.0454127	0.0148725	0.0442797	0.0286864	0.00719682	0.00495869	0.0209317	0.210106
UF	UF_2	0.00095829	0.077634	0.156149	0.0364645	0.0156099	0.016844	0.00733267	0.0122386	0.00350727	0.00308049	0.0338534	0.0131162	0.0290202	0.0938501	0.011002	0.0408418	0.177099	0.0938606	0.011937	0.0100119	0.0458749	0.115648	0.0282903	0.00423699	0.0188877	0.0239824	0.00567992	0.0296357	0.00869382	0.0120649	0.0889514	0.880806	0.0141251	0.0108507	0.029033	0.0231517	0.0306941	0.0315516	0.0834942	0.0582935	0.0413291	0.0132586	0.0421793	0.0265376	0.00702572	0.00453608	0.0199178	0.198662
UF	UF_3	0.0004524	0.0804866	0.16433	0.0369371	0.0158153	0.0174773	0.00712601	0.0123813	0.00340489	0.00259063	0.0359846	0.0133577	0.0290558	0.099126	0.0107723	0.0435199	0.184644	0.099421	0.0117828	0.0107018	0.0496122	0.124363	0.0298446	0.00444341	0.020049	0.0237654	0.00587295	0.0319059	0.00895205	0.0128887	0.0934777	0.922291	0.0144076	0.0117626	0.0297794	0.0233395	0.0314801	0.0332725	0.0875641	0.0624048	0.0446593	0.0147973	0.045561	0.0306135	0.00810356	0.0053911	0.0213901	0.209655
UF	UF_4	0.00146641	0.0740071	0.147637	0.0330833	0.0144944	0.0159238	0.00811765	0.0120495	0.00431612	0.00463543	0.0318829	0.0121967	0.0251646	0.0833888	0.0104917	0.03738	0.169094	0.0847896	0.0138538	0.0109488	0.0431054	0.115363	0.0291201	0.00439467	0.0201726	0.021672	0.00560723	0.0273252	0.00852853	0.0113212	0.0783021	0.762025	0.0125685	0.0102135	0.0254337	0.0201826	0.0261478	0.0281086	0.0737696	0.0556567	0.0404144	0.0137278	0.0373713	0.0276329	0.00697819	0.00461183	0.0191441	0.176532
UF	UF_5	0.00108334	0.0805094	0.160626	0.0369945	0.0158041	0.0177791	0.00834755	0.0130782	0.00537537	0.00474494	0.0362915	0.0120857	0.0273381	0.092766	0.0114214	0.0421314	0.185592	0.0956317	0.015763	0.0110737	0.0478494	0.126237	0.0320257	0.00479048	0.022698	0.0270701	0.00683254	0.0314168	0.00968939	0.013489	0.0910106	0.88242	0.0150114	0.0125321	0.0303412	0.0239767	0.0317171	0.0332467	0.0857453	0.061469	0.0441902	0.0150723	0.0440509	0.030966	0.00829106	0.00535299	0.0227273	0.203866
UF	UF_6	0.00115983	0.0746256	0.157819	0.0352374	0.0151223	0.0162453	0.00759342	0.0117164	0.00282767	0.00278073	0.0340835	0.0123643	0.0265131	0.0949505	0.00935246	0.0413413	0.170004	0.0953244	0.0111607	0.00820248	0.0455584	0.114821	0.0265756	0.00378263	0.0159288	0.0208758	0.00523463	0.0290713	0.00764833	0.0114153	0.0885794	0.889964	0.0135343	0.00930942	0.0269714	0.0226693	0.0297267	0.0303376	0.0823997	0.0577567	0.0408285	0.0131561	0.0435386	0.0244025	0.00611056	0.00413349	0.0181782	0.194694
SK+UF	SK+UF_1	0.00111086	0.0589287	0.122546	0.0321383	0.0148841	0.0155354	0.00796542	0.0116686	0.00475095	0.00451089	0.0295227	0.0116751	0.0236453	0.0803906	0.0112888	0.0351883	0.126364	0.0790644	0.0146995	0.00939823	0.0412502	0.0926003	0.0251724	0.00413056	0.0215311	0.0223351	0.0059896	0.0255746	0.00861545	0.0116417	0.0750663	0.730995	0.0122486	0.0102542	0.024387	0.0197623	0.0263686	0.026635	0.0697581	0.0456929	0.0320049	0.0110316	0.0383102	0.0287299	0.00710832	0.00462112	0.0193307	0.171099
SK+UF	SK+UF_2	0.00104525	0.0580715	0.119605	0.029921	0.0130496	0.0137502	0.00667666	0.0103257	0.00359372	0.00299057	0.0267892	0.0102606	0.0238245	0.0754897	0.00859331	0.0334662	0.128201	0.076105	0.0111585	0.00873314	0.0394125	0.0900556	0.0236299	0.00368483	0.0192206	0.0222725	0.00536876	0.0247838	0.00810491	0.0112737	0.0751181	0.731034	0.0126261	0.0102204	0.0248469	0.0197657	0.0264172	0.0267419	0.0695397	0.0458481	0.0315402	0.0104361	0.0374771	0.024402	0.00671821	0.00436038	0.0189438	0.171232
SK+UF	SK+UF_3	0.00085776	0.0579398	0.123712	0.0304595	0.0131633	0.0144476	0.00670789	0.0103618	0.00263898	0.00304798	0.027064	0.0108349	0.0247782	0.0797788	0.00947179	0.0341269	0.125732	0.0765037	0.00866051	0.00895877	0.039519	0.0895097	0.0231987	0.00378434	0.0171789	0.0200616	0.00489659	0.0237405	0.00722234	0.010139	0.0739769	0.736412	0.0118111	0.00896829	0.0243813	0.0193254	0.0261545	0.026232	0.0694835	0.0458991	0.0318522	0.010368	0.0371648	0.0224284	0.00598451	0.00386305	0.0165054	0.166448
SK+UF	SK+UF_4	0.00078405	0.0591053	0.12425	0.0324766	0.0140721	0.0145224	0.00701896	0.0099517	0.00278022	0.0033482	0.0299988	0.0113529	0.0246585	0.0797623	0.00994612	0.0338602	0.124973	0.0774986	0.0102671	0.00959188	0.0394185	0.089188	0.0227149	0.0034747	0.0169729	0.0190359	0.00479454	0.024173	0.00720239	0.00985125	0.0731958	0.730084	0.0115305	0.00872247	0.0238679	0.018905	0.0253483	0.0260557	0.0685924	0.0449456	0.0307402	0.00990699	0.0364593	0.0225016	0.0056795	0.00385665	0.0157804	0.163391
SK+UF	SK+UF_5	0.00084223	0.0542239	0.11735	0.0270668	0.011514	0.0125629	0.00586637	0.00934725	0.00269525	0.00190249	0.024729	0.00879573	0.020014	0.0730925	0.00740442	0.0315966	0.124682	0.0730511	0.00745314	0.0093916	0.0372803	0.0848925	0.022036	0.00288499	0.0135771	0.0180371	0.00430541	0.022179	0.00630005	0.00930831	0.0682525	0.693013	0.0108692	0.00740205	0.0223915	0.0185569	0.0247738	0.024532	0.0650369	0.0434662	0.0302817	0.00941788	0.0338518	0.0180982	0.00501608	0.00329167	0.0150761	0.155839
SK+UF	SK+UF_6	0.00097926	0.0566848	0.115666	0.0284021	0.0128668	0.0138449	0.00696416	0.0105431	0.00362321	0.00381904	0.0272282	0.00987741	0.0218228	0.074033	0.00904214	0.0327738	0.125269	0.0733828	0.0113166	0.00990086	0.0387364	0.0874061	0.0234472	0.00357685	0.0179353	0.0200351	0.00518817	0.0238428	0.00761517	0.0106799	0.0700715	0.685722	0.0108299	0.0087748	0.022917	0.0184866	0.0248817	0.0250486	0.0655116	0.0433753	0.0300312	0.0102987	0.0348059	0.0234332	0.00641067	0.00411297	0.0173891	0.159258
MEOH	MEOH_1	0.00134338	0.112356	0.194719	0.123605	0.0672658	0.0316097	0.0149394	0.0184859	0.00659997	0.00814461	0.0398641	0.00615554	0.0107435	0.122586	0.0274624	0.0273103	0.0956631	0.114949	0.0469301	0.0136704	0.0664216	0.09736	0.0464773	0.00887804	0.0645822	0.0402219	0.0122703	0.0460284	0.0190728	0.0256153	0.142931	1.20064	0.0292651	0.0407123	0.0549719	0.0363407	0.0440717	0.0453108	0.10296	0.0518921	0.0290376	0.0112383	0.0146703	0.0595054	0.0150633	0.00973602	0.035638	0.288434
MEOH	MEOH_2	0.00126924	0.117018	0.200139	0.125339	0.0676586	0.0320432	0.0141839	0.0187643	0.00631701	0.0078493	0.0407663	0.00643166	0.011588	0.126753	0.0283024	0.0283161	0.0982453	0.118338	0.0456712	0.0145475	0.0680127	0.099746	0.0455786	0.00903122	0.0633468	0.0394165	0.012171	0.0469584	0.0195395	0.025221	0.146283	1.2356	0.0289657	0.0403264	0.0551339	0.0359629	0.042482	0.0477924	0.106052	0.0523703	0.0304223	0.01119	0.0149339	0.0597864	0.0151187	0.0097977	0.0355394	0.293158
MEOH	MEOH_3	0.00128465	0.117249	0.201402	0.127668	0.0682799	0.0310288	0.0139632	0.0180408	0.00553659	0.00776893	0.0388073	0.0061418	0.0106215	0.124896	0.0268421	0.0269343	0.0954197	0.116666	0.0461799	0.0136193	0.0667856	0.0955399	0.0465651	0.0091455	0.0642099	0.04096	0.0124324	0.0490946	0.0195972	0.0265326	0.150628	1.24934	0.0297376	0.0414028	0.0564859	0.0377407	0.0451873	0.0473228	0.106257	0.0525582	0.0291137	0.0107139	0.0140591	0.0584017	0.0151927	0.00988355	0.036353	0.297399
MEOH	MEOH_4	0.00104858	0.12042	0.202176	0.122708	0.0641258	0.0305228	0.013473	0.0174626	0.0050005	0.00606362	0.0385854	0.00566365	0.0105906	0.122387	0.025644	0.0268015	0.103355	0.115409	0.0424493	0.0131518	0.0656494	0.0995832	0.0443007	0.00896651	0.0606907	0.0405321	0.0120599	0.0466309	0.0190798	0.0252834	0.148816	1.24135	0.0281572	0.0396236	0.0552608	0.0365287	0.0424619	0.0489893	0.106513	0.0538252	0.0306011	0.0104182	0.0129697	0.0548574	0.0146191	0.00941344	0.0350648	0.29326
MEOH	MEOH_5	0.00115338	0.107344	0.1671	0.122385	0.067951	0.0297704	0.0138746	0.0160607	0.00449076	0.00613066	0.032229	0.00486781	0.00937579	0.118884	0.0264542	0.0253183	0.0829066	0.110741	0.042039	0.0129656	0.0629244	0.0687414	0.0431748	0.00854942	0.0593912	0.0369891	0.0110295	0.0438139	0.0182115	0.0239136	0.138943	1.19075	0.0282666	0.038529	0.0522876	0.0341034	0.042234	0.04384	0.0985482	0.0401284	0.0212133	0.00833155	0.0125986	0.052734	0.0136457	0.00885383	0.0321672	0.277413
MEOH	MEOH_6	0.00108926	0.112565	0.191783	0.116171	0.0628499	0.0297572	0.0136073	0.0165419	0.00539568	0.00722116	0.0367518	0.00588384	0.00998262	0.116071	0.0257919	0.0259186	0.0982001	0.110211	0.0422495	0.0140121	0.0636284	0.0961721	0.0429291	0.00853572	0.0589404	0.038091	0.011341	0.0422063	0.0182858	0.0240422	0.135547	1.15223	0.026837	0.0379601	0.0513672	0.0334144	0.0412667	0.0423709	0.100171	0.0502138	0.0294731	0.0104495	0.0131961	0.0536896	0.0142402	0.00912911	0.0328436	0.272504
DCM	DCM_1	0.0415238	8.09605	14.5376	9.70022	5.8026	1.25949	0.487083	0.473927	0.164829	0.224133	1.31756	0.702168	1.39095	4.3709	2.25535	1.25728	9.08536	4.31675	3.90705	0.592718	1.6719	3.74422	2.40973	0.479203	4.54834	1.23891	0.48405	1.49117	0.861206	1.28438	5.16622	31.9613	1.29464	2.26705	2.45972	1.14133	1.1195	1.09534	3.06862	1.8998	0.758462	0.203764	0.767758	3.73331	0.838818	0.499412	1.37591	6.85533
DCM	DCM_2	0.0220806	3.38058	5.83166	4.09225	2.48852	0.568011	0.228582	0.235118	0.0931309	0.12164	0.611679	0.314131	0.587828	1.9246	1.00115	0.558982	2.76829	1.52295	1.61868	0.276654	0.771972	1.70142	1.00098	0.204565	1.91102	0.524291	0.203508	0.654387	0.367911	0.516393	2.1603	13.6838	0.551065	0.964917	1.04113	0.486405	0.47825	0.475591	1.31901	0.839065	0.347436	0.104826	0.365236	1.60195	0.352758	0.220507	0.612372	3.05871
DCM	DCM_3	0.01552	2.61369	4.66245	3.14506	1.90915	0.425758	0.184597	0.171252	0.0733747	0.0995647	0.449115	0.231047	0.445179	1.41879	0.74505	0.422019	3.23345	1.61645	1.35254	0.215463	0.613007	1.26611	0.897818	0.16986	1.56827	0.465191	0.174945	0.523077	0.308496	0.443613	1.70991	10.5819	0.436453	0.756434	0.837873	0.401503	0.395081	0.382715	1.03588	0.647801	0.271499	0.0880851	0.274595	1.24365	0.344976	0.207487	0.510503	2.46142
DCM	DCM_4	0.0217098	4.00756	6.68826	4.75912	2.91907	0.632429	0.256706	0.244966	0.0850398	0.12273	0.660829	0.366833	0.715041	2.18617	1.12751	0.635946	2.95532	1.67317	1.87139	0.314277	0.869222	1.78956	1.14191	0.232545	2.33296	0.643849	0.247497	0.785191	0.439941	0.641424	2.52989	15.7631	0.659241	1.13838	1.25168	0.607304	0.566584	0.548336	1.48896	0.912664	0.369832	0.109028	0.406599	1.82599	0.39421	0.258093	0.716978	3.49223
DCM	DCM_5	0.0182496	3.34118	5.67871	3.95501	2.37882	0.525484	0.219072	0.208446	0.0877296	0.111353	0.535123	0.269146	0.507332	1.67569	0.921284	0.516447	3.24563	1.60896	1.62247	0.264174	0.713381	1.47235	0.976971	0.20617	1.97526	0.559959	0.212846	0.637479	0.372409	0.553094	2.07402	12.5611	0.54771	0.969962	1.03004	0.477844	0.465984	0.453471	1.20928	0.737316	0.303416	0.0981693	0.339966	1.58256	0.351486	0.219868	0.625193	2.85444
DCM	DCM_6	0.0168556	2.46522	4.42975	2.92288	1.74717	0.371064	0.146757	0.145598	0.0565978	0.0968962	0.405056	0.210256	0.408371	1.25766	0.682836	0.390537	3.60623	1.65008	1.27596	0.19161	0.538345	1.09775	0.867809	0.158977	1.42423	0.4137	0.156718	0.481773	0.290165	0.422905	1.55053	9.25695	0.380344	0.679555	0.749763	0.352921	0.346767	0.330259	0.887818	0.549662	0.227648	0.0736367	0.242317	1.18172	0.32542	0.185804	0.456649	2.13686
MEOH/DCM	MEOH/DCM_1	0.00286533	0.146233	0.239323	0.134736	0.0745684	0.0359451	0.018735	0.0211494	0.00981509	0.010091	0.046039	0.00868023	0.0137822	0.130572	0.0350937	0.0349957	0.150991	0.13616	0.0599016	0.0222867	0.0781591	0.139729	0.0576637	0.0109118	0.0859351	0.0549461	0.0165796	0.0794042	0.0227213	0.0303132	0.144735	1.2833	0.0358453	0.0461802	0.0622568	0.0412973	0.0421389	0.0489125	0.116825	0.0673578	0.0405997	0.0157884	0.0199425	0.0734391	0.0196013	0.0130078	0.044734	0.321843
MEOH/DCM	MEOH/DCM_2	0.00235441	0.0647094	0.0936351	0.0532251	0.0295018	0.012986	0.00726469	0.00822933	0.00406867	0.00376389	0.0173191	0.00366817	0.00671387	0.0501257	0.0135996	0.012917	0.0618955	0.0537313	0.0231894	0.011401	0.0279891	0.0474168	0.0227304	0.00473027	0.03699	0.0211113	0.0050628	0.0246719	0.0087981	0.0116255	0.0554725	0.495098	0.0143723	0.0171968	0.0238345	0.0165735	0.0202176	0.0193852	0.0448298	0.0246897	0.0143571	0.00583146	0.00867722	0.0297324	0.00848992	0.0058763	0.0185157	0.132919
MEOH/DCM	MEOH/DCM_3	0.00463783	0.146752	0.252368	0.146816	0.0814234	0.0360337	0.0195173	0.0218967	0.0112941	0.0108562	0.0468797	0.00912115	0.0150516	0.133446	0.0388268	0.0346592	0.136373	0.133718	0.0657864	0.021521	0.07855	0.137601	0.0601891	0.0127321	0.0907994	0.0544933	0.0168544	0.0720505	0.0237549	0.0312604	0.144752	1.26742	0.0371715	0.0508385	0.067635	0.0412023	0.041328	0.0488269	0.116111	0.067921	0.0388199	0.0150691	0.0221028	0.083014	0.0206279	0.0136372	0.0451454	0.32032
MEOH/DCM	MEOH/DCM_4	0.00262893	0.183019	0.359016	0.129862	0.0673475	0.0278294	0.0138206	0.0155086	0.00615903	0.00771827	0.0292709	0.00776908	0.0113101	0.0943237	0.0285546	0.0380381	0.44209	0.1577	0.0623542	0.0158284	0.0569551	0.107483	0.0493436	0.00918226	0.0686649	0.0431972	0.0127838	0.0553361	0.02062	0.0353641	0.124126	1.0162	0.028307	0.0386114	0.0521059	0.0332308	0.0350833	0.0394666	0.0913647	0.0507358	0.0277415	0.00982116	0.0190134	0.0658251	0.0162428	0.0111348	0.0382851	0.26111
MEOH/DCM	MEOH/DCM_5	0.00383501	0.14407	0.249738	0.140751	0.078613	0.0370104	0.0197805	0.0232862	0.0110188	0.0118018	0.0494116	0.00928586	0.0145302	0.139429	0.0379053	0.0361732	0.143116	0.146464	0.0652307	0.0228193	0.0822367	0.14063	0.0633589	0.0118858	0.0888236	0.055498	0.0174032	0.0683067	0.0233111	0.0316941	0.15005	1.32954	0.0370268	0.0478985	0.0645175	0.0433606	0.0442559	0.0498845	0.119726	0.0684427	0.0397522	0.0153784	0.0214433	0.0813805	0.0194347	0.0131391	0.0457536	0.333156
MEOH/DCM	MEOH/DCM_6	0.00389346	0.137556	0.227857	0.13017	0.0725038	0.0351927	0.0196808	0.0216232	0.0116609	0.0118799	0.0454919	0.00839688	0.0140996	0.128189	0.0342934	0.0335658	0.137475	0.130319	0.060088	0.0212569	0.0761901	0.131368	0.0588948	0.0115704	0.0858101	0.0552853	0.0169667	0.0627765	0.0226545	0.0303255	0.143025	1.24599	0.0346199	0.0448583	0.0605068	0.0401839	0.0405759	0.0482103	0.11336	0.0636892	0.0381846	0.0156654	0.0209995	0.0757056	0.0194679	0.0128735	0.0451	0.316122
[truncated: 119 more columns]

## Sheet: CV<10%
Supplementary material S1. Calculation of the coefficient of variation
Sk+Uf= Skimming assciated to ultrafiltration; Uf= Ultrafilration; MeoH= Methanol precipitation MeOH/DCM= Methanol/Dichloromethane precipitation; DCM=Dichloromethane
bucket	CV UF	CV SK+U	CV MEOH	CV DCM	CV MEOH/DCM
0.16655000	32.1019	13.7056	9.86606	42.3904	26.324		Uf	Sk+Uf	MeoH	DCM	MeOHDCM
0.86515000	5.30071	3.16309	4.06859	52.4961	28.3979		108	121	137	0	0
0.89785001	5.05492	2.937	6.88152	54.4665	35.769		166	166	166	166	166
0.93114999	5.78767	6.98107	3.14351	52.6893	28.2241
0.95695001	3.9411	8.63541	3.43898	52.0096	28.4626
0.99090001	5.17571	7.02218	3.07347	51.1486	30.3516
1.01414996	6.27244	9.88131	3.73023	47.4515	30.6599
1.04455000	4.48795	7.39616	6.15093	47.6972	30.9126
1.06960005	22.6283	24.4756	14.2577	39.9234	34.9397
1.11605000	25.9681	26.8178	12.5414	36.8259	33.5077
1.14725000	5.07523	7.03036	8.0881	50.4473	32.9158
1.17409998	4.52531	10.0783	9.40404	52.188	26.9172
1.18769997	5.74282	8.02513	7.13292	54.322	25.057
1.20470005	6.24041	4.22926	3.20382	53.4674	30.6332
1.22759998	8.4332	14.0835	3.79581	51.5668	30.0458
1.25005001	5.74444	3.66176	3.93349	50.7801	29.4373
1.28990000	5.22621	1.02203	7.16966	58.6898	74.4856
1.33364999	5.82918	3.08403	2.84362	53.4913	29.2458
1.38464999	13.1138	23.6603	5.05899	50.806	29.074
1.45969999	10.6301	4.54007	4.20992	47.1219	23.8214
1.48289996	5.63532	3.27488	2.96862	47.8603	31.4342
1.55809999	5.304	2.92168	12.8576	52.3362	31.0421
1.62795001	7.48756	4.51307	3.58474	48.7449	29.0142
1.65270001	8.41498	11.4834	2.8744	49.3117	28.6999
1.68555003	11.3713	14.8824	4.03355	50.1546	27.2479
1.80024999	9.4458	8.499	3.9205	47.3338	28.9714
1.83129996	9.61687	11.24	4.74273	48.8629	33.7538
1.92250001	5.83496	4.74739	5.33147	48.913	31.9814
1.98914999	8.105	10.6995	3.14938	48.4151	28.2677
2.02460003	7.18275	8.42968	3.94089	50.2813	29.691
2.04094994	6.70557	3.89362	4.05806	52.7735	28.4762
2.06474996	6.98093	3.10855	3.08023	53.209	28.8223
2.08875000	6.6335	6.22834	3.59492	51.6173	28.4453
2.10130000	10.4462	11.8144	3.31773	51.4511	30.0891
2.11685002	7.19192	4.00693	3.6388	51.1349	29.3845
2.12500000	6.38488	2.98866	4.53665	50.0593	28.1251
2.13109994	7.04312	2.92099	3.30367	50.4038	23.8645
2.13929999	6.98345	3.44637	5.52305	50.9012	28.108
2.14775002	6.56257	3.15359	3.32296	53.0107	28.9714
2.16150010	5.16592	2.6187	10.0745	52.8472	30.164
2.17509997	5.11362	2.69855	12.4988	50.691	31.2319
2.18760002	6.12337	5.29637	10.2816	40.9885	32.1374
2.23559999	6.74866	4.67151	6.97004	47.5951	26.902
2.26575005	8.87662	14.7854	5.49735	50.9282	29.0556
2.29245007	11.0349	12.2568	4.16691	45.8547	26.3919
2.30375004	10.2424	11.5013	4.34984	44.166	25.2849
2.32149994	8.0392	9.95868	4.87944	46.8883	27.0053
2.35920000	6.29494	3.8087	3.44666	49.4938	27.3397
2.38855004	11.7299	13.447	4.68281	46.5233	26.433
2.39175010	8.53777	11.5445	4.57414	46.7151	13.9712
2.39835000	6.32592	8.32348	6.64241	43.8946	32.4569
2.40845001	6.41456	5.78616	8.15509	49.534	29.7945
2.41575003	7.75673	5.01924	8.65556	47.0053	27.7845
2.42355001	9.89886	13.108	6.44849	42.3855	27.5148
2.44355011	6.40992	4.88673	4.62304	47.3476	27.4747
2.47595000	9.30956	8.42501	10.9648	15.3671	32.2696
2.53919995	6.86835	2.69538	2.97565	20.2563	28.6821
2.58735001	8.70915	10.7658	8.30012	39.4914	30.737
2.60675001	16.7779	18.9737	12.9959	23.4311	34.3999
2.63119996	10.7477	12.9229	7.88474	24.4267	28.3167
2.68715000	7.01268	2.76073	2.95943	20.555	28.5565
2.72500002	7.34107	5.13014	5.17037	44.5055	32.7666
2.77835000	15.4401	15.6931	15.1233	19.8073	35.2974
2.80339992	21.1325	19.6137	21.5684	10.3159	37.5872
2.82830000	112.612	191.508	85.9804	52.0754	43.5843
2.92110002	62.1003	67.922	36.3291	7.68153	38.956
3.00705004	9.37998	9.4573	6.32758	47.55	29.0909
3.04524994	6.64083	3.2229	3.17297	50.7365	30.0269
3.06150007	32.8636	32.7144	23.7006	28.1235	36.6792
3.07704997	63.0297	62.045	35.8373	15.9527	39.1026
3.11144996	9.38327	8.83687	5.36122	43.3804	32.7907
3.12505007	11.589	11.4048	7.07328	23.3647	33.5187
3.13300002	7.92134	7.85301	6.52096	39.9609	33.3475
3.14154994	12.6622	12.4475	9.45898	31.048	36.2422
3.14950001	10.5845	9.45641	8.48014	33.1528	29.1352
3.15575004	7.52699	4.89829	5.0244	45.3879	29.8983
3.16235006	9.06173	7.56046	6.47889	40.1928	36.6217
3.17700005	11.0231	9.44213	5.41047	41.9172	30.3322
3.20039999	6.77722	3.20006	3.14804	53.0629	30.1382
3.22835004	6.9534	3.0344	3.134	53.7712	29.7059
3.24285007	9.84707	6.1372	4.41228	48.9485	32.197
3.25094998	8.55091	5.57065	4.39178	47.6249	29.1843
3.26779997	7.6607	3.66022	4.80386	53.1729	28.2179
3.29925001	7.60012	3.98948	4.53361	53.6736	23.3624
3.32644999	8.56402	4.63892	4.02906	55.1304	28.408
3.36510003	13.174	10.0265	13.2462	52.5035	20.4023
3.39260006	12.2626	8.39676	8.83074	47.5264	34.2064
3.40495002	8.46725	5.55063	4.65009	49.2662	29.7979
3.42390001	7.73275	4.41238	3.89215	49.2289	29.8648
3.44305003	9.12997	6.03512	3.62978	46.5724	31.6912
3.45770001	8.99614	5.29832	4.14159	47.7184	30.3115
3.47004998	8.37281	4.83124	4.164	49.1646	30.8181
3.49524999	7.80778	4.1273	3.58116	49.9354	32.6462
3.54020000	6.4271	3.4089	4.06386	53.5916	27.6145
3.55170000	6.8549	3.78006	5.22423	52.2912	27.8274
3.56069994	7.91865	4.64996	3.50309	51.8744	25.8284
3.56954992	8.27653	6.15279	3.38209	51.8989	22.4087
3.58129990	7.55415	5.70302	4.06998	53.6048	25.919
3.59184992	7.95304	2.46839	2.96524	54.7461	30.4585
3.60300004	7.31715	2.82719	3.66476	54.2752	25.9351
3.62030005	7.43535	4.09245	2.35078	53.4673	31.4941
3.63475001	6.92948	3.14029	3.35922	53.2941	33.2659
3.64684999	7.96871	6.01559	3.48024	53.5064	28.7389
3.66764998	7.64572	3.41806	3.39566	53.5373	28.5536
3.69045007	7.39485	4.01002	2.49699	53.1181	31.8239
3.73395002	6.99264	2.9213	3.3258	53.8948	29.6957
3.75994992	7.00853	2.83415	3.0482	53.7993	29.8189
3.77735007	7.06115	2.84201	3.50911	53.866	30.0436
3.79199994	7.56608	3.29235	3.11475	53.8618	32.3256
3.80685008	7.38348	2.72237	2.67418	53.5409	29.4037
3.82690001	7.21441	3.06151	2.93524	53.8045	30.0543
3.84529996	7.13451	2.95447	3.25877	54.0997	28.6159
3.85835004	7.28938	2.70713	3.19939	53.9029	28.9417
3.87300003	7.00341	2.75286	3.13613	53.7259	29.8332
3.89104998	7.15975	2.82518	3.27225	53.8446	30.5583
3.91040003	7.17997	2.88443	3.16053	54.0332	30.6185
3.93919992	6.83093	3.11776	3.73353	53.853	29.0227
3.95750010	6.6761	3.16184	2.59133	53.4757	35.3399
3.96510005	7.13696	2.90575	2.50065	53.3063	29.6634
3.97720003	7.57843	2.97367	2.31202	53.6943	29.8299
4.06579995	9.2963	4.46839	4.6639	59.2499	31.1433
4.11350012	10.3018	5.41782	4.48275	61.585	32.8237
4.17554998	13.7333	8.34303	5.65419	64.9125	35.9736
4.19665003	11.624	6.88678	4.9158	62.574	32.1838
4.21694994	11.4888	6.92747	4.94939	62.4773	34.217
4.22994995	13.8062	8.17074	5.54863	64.0109	38.5998
4.26985002	15.7356	10.1824	5.48318	62.4228	44.706
4.29870009	14.7557	9.42423	4.71327	62.6305	42.8905
4.32925010	8.13771	4.45999	4.20498	56.216	30.3295
4.45914984	7.18129	4.79048	5.38251	51.5007	25.5501
4.53679991	17.0277	10.2122	11.1519	62.9963	30.3549
4.55800009	19.2549	12.1586	11.1442	68.2126	40.7008
4.59099984	10.3159	8.11292	9.09032	56.7868	28.3265
4.64540005	19.1431	17.5074	14.5057	59.7177	25.2262
4.67685008	29.5293	35.7511	28.5913	55.8536	23.483
4.72409987	13.7801	8.38368	10.3983	60.2196	16.7607
5.09295011	9.85114	5.83428	5.54623	59.7225	16.7477
5.16815019	8.82042	8.603	6.5681	66.1837	22.7364
5.18939996	7.29017	7.07578	7.25478	60.7018	25.1261
5.21015000	7.4426	5.18061	5.81996	55.6008	26.2338
5.24009991	8.44591	4.14818	4.41453	54.7504	25.1527
5.27219987	11.8304	4.1692	8.35231	56.2728	28.8974
5.35609984	10.8095	3.20828	6.30912	57.6651	22.9831
5.37654996	9.52951	2.59906	5.02071	56.8693	25.4069
5.39660001	11.5404	3.94781	7.49909	58.7408	20.9928
5.40925002	16.9502	5.62412	7.74435	59.8675	26.9375
5.42009997	409.411	84.9648	97.8809	86.8096	23.339
5.45539999	104.612	34.7514	42.4492	118.5	24.1137
5.47140002	141.208	55.317	46.0236	108.517	90.2034
5.50294995	20.5661	7.08432	13.6691	74.1454	18.4937
5.74004984	55.7528	18.8276	21.2746	73.0033	14.4171
5.90050006	106.945	40.9144	27.0749	113.256	85.0844
5.91365004	53.0945	19.7408	14.8184	90.1941	18.7096
5.92279983	106.086	32.8266	25.2516	106.641	19.3693
6.19659996	7.64527	3.26384	3.44814	54.2591	29.5879
6.52360010	22.0647	7.31734	8.56343	66.2208	23.5188
7.11584997	148.364	18.7786	7.15224	57.1155	15.7308
7.26394987	195.618	22.8134	4.3827	54.3203	26.1893
7.36295009	54.5056	13.1578	3.7238	55.0738	27.865
7.55639982	9.65445	3.54352	3.46225	53.642	30.1897
7.64359999	13.9145	4.58198	3.64812	60.8452	28.7801
7.67999983	57.1775	8.45194	7.55681	101.122	21.505
7.83695006	8.0138	3.33356	3.70702	48.372	29.6694
7.87485003	37.8957	7.80711	5.82152	57.2664	28.8773
8.12389994	21.7802	6.94176	5.82554	56.9616	41.111
8.45804977	90.6491	18.3914	25.1818	45.8294	74.0963
10.05025005	-148.202	-71.4018	-94.4557	-136.215	135.451

## Sheet: efficiency calculation
Supplementary material S1. Calculation of the efficiency
Sk+Uf= Skimming assciated to ultrafiltration; Uf= Ultrafilration; MeoH= Methanol precipitation MeOH/DCM= Methanol/Dichloromethane precipitation; DCM=Dichloromethane
	0.16655000	0.86515000	0.89785001	0.93114999	0.95695001	0.99090001	1.01414996	1.04455000	1.06960005	1.11605000	1.14725000	1.17409998	1.18769997	1.20470005	1.22759998	1.25005001	1.28990000	1.33364999	1.38464999	1.45969999	1.48289996	1.55809999	1.62795001	1.65270001	1.68555003	1.80024999	1.83129996	1.92250001	1.98914999	2.02460003	2.04094994	2.06474996	2.08875000	2.10130000	2.11685002	2.12500000	2.13109994	2.13929999	2.14775002	2.16150010	2.17509997	2.18760002	2.23559999	2.26575005	2.29245007	2.30375004	2.32149994	2.35920000	2.38855004
UF_1	0.00116732	0.0850913	0.17161	0.0394251	0.0162148	0.0181608	0.00807806	0.0130949	0.00404068	0.00379829	0.0362203	0.0132619	0.0287345	0.0995237	0.012058	0.0440654	0.19272	0.100237	0.0133465	0.0108776	0.0500032	0.129273	0.0323877	0.00475117	0.0206906	0.0249538	0.0063244	0.0313111	0.00937221	0.0129282	0.0954043	0.934887	0.0149867	0.0114465	0.0306156	0.0242679	0.0315502	0.0339209	0.0893077	0.0636304	0.0454127	0.0148725	0.0442797	0.0286864	0.00719682	0.00495869	0.0209317	0.210106	0.0168598
UF_2	0.00095829	0.077634	0.156149	0.0364645	0.0156099	0.016844	0.00733267	0.0122386	0.00350727	0.00308049	0.0338534	0.0131162	0.0290202	0.0938501	0.011002	0.0408418	0.177099	0.0938606	0.011937	0.0100119	0.0458749	0.115648	0.0282903	0.00423699	0.0188877	0.0239824	0.00567992	0.0296357	0.00869382	0.0120649	0.0889514	0.880806	0.0141251	0.0108507	0.029033	0.0231517	0.0306941	0.0315516	0.0834942	0.0582935	0.0413291	0.0132586	0.0421793	0.0265376	0.00702572	0.00453608	0.0199178	0.198662	0.0147375
UF_3	0.0004524	0.0804866	0.16433	0.0369371	0.0158153	0.0174773	0.00712601	0.0123813	0.00340489	0.00259063	0.0359846	0.0133577	0.0290558	0.099126	0.0107723	0.0435199	0.184644	0.099421	0.0117828	0.0107018	0.0496122	0.124363	0.0298446	0.00444341	0.020049	0.0237654	0.00587295	0.0319059	0.00895205	0.0128887	0.0934777	0.922291	0.0144076	0.0117626	0.0297794	0.0233395	0.0314801	0.0332725	0.0875641	0.0624048	0.0446593	0.0147973	0.045561	0.0306135	0.00810356	0.0053911	0.0213901	0.209655	0.0165927
UF_4	0.00146641	0.0740071	0.147637	0.0330833	0.0144944	0.0159238	0.00811765	0.0120495	0.00431612	0.00463543	0.0318829	0.0121967	0.0251646	0.0833888	0.0104917	0.03738	0.169094	0.0847896	0.0138538	0.0109488	0.0431054	0.115363	0.0291201	0.00439467	0.0201726	0.021672	0.00560723	0.0273252	0.00852853	0.0113212	0.0783021	0.762025	0.0125685	0.0102135	0.0254337	0.0201826	0.0261478	0.0281086	0.0737696	0.0556567	0.0404144	0.0137278	0.0373713	0.0276329	0.00697819	0.00461183	0.0191441	0.176532	0.0120444
UF_5	0.00108334	0.0805094	0.160626	0.0369945	0.0158041	0.0177791	0.00834755	0.0130782	0.00537537	0.00474494	0.0362915	0.0120857	0.0273381	0.092766	0.0114214	0.0421314	0.185592	0.0956317	0.015763	0.0110737	0.0478494	0.126237	0.0320257	0.00479048	0.022698	0.0270701	0.00683254	0.0314168	0.00968939	0.013489	0.0910106	0.88242	0.0150114	0.0125321	0.0303412	0.0239767	0.0317171	0.0332467	0.0857453	0.061469	0.0441902	0.0150723	0.0440509	0.030966	0.00829106	0.00535299	0.0227273	0.203866	0.0163577
UF_6	0.00115983	0.0746256	0.157819	0.0352374	0.0151223	0.0162453	0.00759342	0.0117164	0.00282767	0.00278073	0.0340835	0.0123643	0.0265131	0.0949505	0.00935246	0.0413413	0.170004	0.0953244	0.0111607	0.00820248	0.0455584	0.114821	0.0265756	0.00378263	0.0159288	0.0208758	0.00523463	0.0290713	0.00764833	0.0114153	0.0885794	0.889964	0.0135343	0.00930942	0.0269714	0.0226693	0.0297267	0.0303376	0.0823997	0.0577567	0.0408285	0.0131561	0.0435386	0.0244025	0.00611056	0.00413349	0.0181782	0.194694	0.0153014
moyenne	0.00104793	0.0787257	0.159695	0.036357	0.0155102	0.0170717	0.00776589	0.0124265	0.003912	0.00360508	0.0347194	0.0127304	0.0276377	0.0939342	0.0108496	0.0415467	0.179859	0.0948774	0.012974	0.0103027	0.0470006	0.120951	0.0297073	0.00439989	0.0197378	0.0237199	0.00592528	0.030111	0.00881405	0.0123512	0.0892876	0.878732	0.0141056	0.0110191	0.0286957	0.0229313	0.0302193	0.0317397	0.0837134	0.0598685	0.0428057	0.0141474	0.0428301	0.0281398	0.00728432	0.0048307	0.0203815	0.198919	0.0153156
SK+UF_1	0.00111086	0.0589287	0.122546	0.0321383	0.0148841	0.0155354	0.00796542	0.0116686	0.00475095	0.00451089	0.0295227	0.0116751	0.0236453	0.0803906	0.0112888	0.0351883	0.126364	0.0790644	0.0146995	0.00939823	0.0412502	0.0926003	0.0251724	0.00413056	0.0215311	0.0223351	0.0059896	0.0255746	0.00861545	0.0116417	0.0750663	0.730995	0.0122486	0.0102542	0.024387	0.0197623	0.0263686	0.026635	0.0697581	0.0456929	0.0320049	0.0110316	0.0383102	0.0287299	0.00710832	0.00462112	0.0193307	0.171099	0.0123485
SK+UF_2	0.00104525	0.0580715	0.119605	0.029921	0.0130496	0.0137502	0.00667666	0.0103257	0.00359372	0.00299057	0.0267892	0.0102606	0.0238245	0.0754897	0.00859331	0.0334662	0.128201	0.076105	0.0111585	0.00873314	0.0394125	0.0900556	0.0236299	0.00368483	0.0192206	0.0222725	0.00536876	0.0247838	0.00810491	0.0112737	0.0751181	0.731034	0.0126261	0.0102204	0.0248469	0.0197657	0.0264172	0.0267419	0.0695397	0.0458481	0.0315402	0.0104361	0.0374771	0.024402	0.00671821	0.00436038	0.0189438	0.171232	0.0132807
SK+UF_3	0.00085776	0.0579398	0.123712	0.0304595	0.0131633	0.0144476	0.00670789	0.0103618	0.00263898	0.00304798	0.027064	0.0108349	0.0247782	0.0797788	0.00947179	0.0341269	0.125732	0.0765037	0.00866051	0.00895877	0.039519	0.0895097	0.0231987	0.00378434	0.0171789	0.0200616	0.00489659	0.0237405	0.00722234	0.010139	0.0739769	0.736412	0.0118111	0.00896829	0.0243813	0.0193254	0.0261545	0.026232	0.0694835	0.0458991	0.0318522	0.010368	0.0371648	0.0224284	0.00598451	0.00386305	0.0165054	0.166448	0.0105769
SK+UF_4	0.00078405	0.0591053	0.12425	0.0324766	0.0140721	0.0145224	0.00701896	0.0099517	0.00278022	0.0033482	0.0299988	0.0113529	0.0246585	0.0797623	0.00994612	0.0338602	0.124973	0.0774986	0.0102671	0.00959188	0.0394185	0.089188	0.0227149	0.0034747	0.0169729	0.0190359	0.00479454	0.024173	0.00720239	0.00985125	0.0731958	0.730084	0.0115305	0.00872247	0.0238679	0.018905	0.0253483	0.0260557	0.0685924	0.0449456	0.0307402	0.00990699	0.0364593	0.0225016	0.0056795	0.00385665	0.0157804	0.163391	0.0111109
SK+UF_5	0.00084223	0.0542239	0.11735	0.0270668	0.011514	0.0125629	0.00586637	0.00934725	0.00269525	0.00190249	0.024729	0.00879573	0.020014	0.0730925	0.00740442	0.0315966	0.124682	0.0730511	0.00745314	0.0093916	0.0372803	0.0848925	0.022036	0.00288499	0.0135771	0.0180371	0.00430541	0.022179	0.00630005	0.00930831	0.0682525	0.693013	0.0108692	0.00740205	0.0223915	0.0185569	0.0247738	0.024532	0.0650369	0.0434662	0.0302817	0.00941788	0.0338518	0.0180982	0.00501608	0.00329167	0.0150761	0.155839	0.00888054
SK+UF_6	0.00097926	0.0566848	0.115666	0.0284021	0.0128668	0.0138449	0.00696416	0.0105431	0.00362321	0.00381904	0.0272282	0.00987741	0.0218228	0.074033	0.00904214	0.0327738	0.125269	0.0733828	0.0113166	0.00990086	0.0387364	0.0874061	0.0234472	0.00357685	0.0179353	0.0200351	0.00518817	0.0238428	0.00761517	0.0106799	0.0700715	0.685722	0.0108299	0.0087748	0.022917	0.0184866	0.0248817	0.0250486	0.0655116	0.0433753	0.0300312	0.0102987	0.0348059	0.0234332	0.00641067	0.00411297	0.0173891	0.159258	0.0112266
moyenne	0.000936568	0.0574923	0.120522	0.0300774	0.0132583	0.0141106	0.00686658	0.0103664	0.00334706	0.00326986	0.0275553	0.0104661	0.0231239	0.0770911	0.0092911	0.033502	0.12587	0.0759343	0.0105925	0.00932908	0.0392695	0.088942	0.0233665	0.00358938	0.017736	0.0202962	0.00509051	0.024049	0.00751005	0.0104823	0.0726135	0.717876	0.0116526	0.00905702	0.0237986	0.0191337	0.0256573	0.0258742	0.067987	0.0448712	0.0310751	0.0102432	0.0363449	0.0232656	0.00615288	0.00401764	0.0171709	0.164545	0.0112374
MEOH_1	0.00134338	0.112356	0.194719	0.123605	0.0672658	0.0316097	0.0149394	0.0184859	0.00659997	0.00814461	0.0398641	0.00615554	0.0107435	0.122586	0.0274624	0.0273103	0.0956631	0.114949	0.0469301	0.0136704	0.0664216	0.09736	0.0464773	0.00887804	0.0645822	0.0402219	0.0122703	0.0460284	0.0190728	0.0256153	0.142931	1.20064	0.0292651	0.0407123	0.0549719	0.0363407	0.0440717	0.0453108	0.10296	0.0518921	0.0290376	0.0112383	0.0146703	0.0595054	0.0150633	0.00973602	0.035638	0.288434	0.0285591
MEOH_2	0.00126924	0.117018	0.200139	0.125339	0.0676586	0.0320432	0.0141839	0.0187643	0.00631701	0.0078493	0.0407663	0.00643166	0.011588	0.126753	0.0283024	0.0283161	0.0982453	0.118338	0.0456712	0.0145475	0.0680127	0.099746	0.0455786	0.00903122	0.0633468	0.0394165	0.012171	0.0469584	0.0195395	0.025221	0.146283	1.2356	0.0289657	0.0403264	0.0551339	0.0359629	0.042482	0.0477924	0.106052	0.0523703	0.0304223	0.01119	0.0149339	0.0597864	0.0151187	0.0097977	0.0355394	0.293158	0.0290962
MEOH_3	0.00128465	0.117249	0.201402	0.127668	0.0682799	0.0310288	0.0139632	0.0180408	0.00553659	0.00776893	0.0388073	0.0061418	0.0106215	0.124896	0.0268421	0.0269343	0.0954197	0.116666	0.0461799	0.0136193	0.0667856	0.0955399	0.0465651	0.0091455	0.0642099	0.04096	0.0124324	0.0490946	0.0195972	0.0265326	0.150628	1.24934	0.0297376	0.0414028	0.0564859	0.0377407	0.0451873	0.0473228	0.106257	0.0525582	0.0291137	0.0107139	0.0140591	0.0584017	0.0151927	0.00988355	0.036353	0.297399	0.0287473
MEOH_4	0.00104858	0.12042	0.202176	0.122708	0.0641258	0.0305228	0.013473	0.0174626	0.0050005	0.00606362	0.0385854	0.00566365	0.0105906	0.122387	0.025644	0.0268015	0.103355	0.115409	0.0424493	0.0131518	0.0656494	0.0995832	0.0443007	0.00896651	0.0606907	0.0405321	0.0120599	0.0466309	0.0190798	0.0252834	0.148816	1.24135	0.0281572	0.0396236	0.0552608	0.0365287	0.0424619	0.0489893	0.106513	0.0538252	0.0306011	0.0104182	0.0129697	0.0548574	0.0146191	0.00941344	0.0350648	0.29326	0.0289353
MEOH_5	0.00115338	0.107344	0.1671	0.122385	0.067951	0.0297704	0.0138746	0.0160607	0.00449076	0.00613066	0.032229	0.00486781	0.00937579	0.118884	0.0264542	0.0253183	0.0829066	0.110741	0.042039	0.0129656	0.0629244	0.0687414	0.0431748	0.00854942	0.0593912	0.0369891	0.0110295	0.0438139	0.0182115	0.0239136	0.138943	1.19075	0.0282666	0.038529	0.0522876	0.0341034	0.042234	0.04384	0.0985482	0.0401284	0.0212133	0.00833155	0.0125986	0.052734	0.0136457	0.00885383	0.0321672	0.277413	0.0262986
MEOH_6	0.00108926	0.112565	0.191783	0.116171	0.0628499	0.0297572	0.0136073	0.0165419	0.00539568	0.00722116	0.0367518	0.00588384	0.00998262	0.116071	0.0257919	0.0259186	0.0982001	0.110211	0.0422495	0.0140121	0.0636284	0.0961721	0.0429291	0.00853572	0.0589404	0.038091	0.011341	0.0422063	0.0182858	0.0240422	0.135547	1.15223	0.026837	0.0379601	0.0513672	0.0334144	0.0412667	0.0423709	0.100171	0.0502138	0.0294731	0.0104495	0.0131961	0.0536896	0.0142402	0.00912911	0.0328436	0.272504	0.0263412
moyenne	0.00119808	0.114492	0.192887	0.122979	0.0663552	0.0307887	0.0140069	0.0175594	0.00555675	0.00719638	0.037834	0.00585738	0.0104837	0.121929	0.0267495	0.0267665	0.0956317	0.114386	0.0442532	0.0136611	0.0655704	0.0928571	0.0448376	0.00885107	0.0618602	0.0393684	0.011884	0.0457887	0.0189644	0.0251013	0.143858	1.21165	0.0285382	0.039759	0.0542512	0.0356818	0.0429506	0.0459377	0.103417	0.0501647	0.0283102	0.0103902	0.0137379	0.0564957	0.0146466	0.00946894	0.034601	0.287028	0.0279963
MEOH/DCM_1	0.00286533	0.146233	0.239323	0.134736	0.0745684	0.0359451	0.018735	0.0211494	0.00981509	0.010091	0.046039	0.00868023	0.0137822	0.130572	0.0350937	0.0349957	0.150991	0.13616	0.0599016	0.0222867	0.0781591	0.139729	0.0576637	0.0109118	0.0859351	0.0549461	0.0165796	0.0794042	0.0227213	0.0303132	0.144735	1.2833	0.0358453	0.0461802	0.0622568	0.0412973	0.0421389	0.0489125	0.116825	0.0673578	0.0405997	0.0157884	0.0199425	0.0734391	0.0196013	0.0130078	0.044734	0.321843	0.0319817
MEOH/DCM_2	0.00235441	0.0647094	0.0936351	0.0532251	0.0295018	0.012986	0.00726469	0.00822933	0.00406867	0.00376389	0.0173191	0.00366817	0.00671387	0.0501257	0.0135996	0.012917	0.0618955	0.0537313	0.0231894	0.011401	0.0279891	0.0474168	0.0227304	0.00473027	0.03699	0.0211113	0.0050628	0.0246719	0.0087981	0.0116255	0.0554725	0.495098	0.0143723	0.0171968	0.0238345	0.0165735	0.0202176	0.0193852	0.0448298	0.0246897	0.0143571	0.00583146	0.00867722	0.0297324	0.00848992	0.0058763	0.0185157	0.132919	0.0157304
MEOH/DCM_3	0.00463783	0.146752	0.252368	0.146816	0.0814234	0.0360337	0.0195173	0.0218967	0.0112941	0.0108562	0.0468797	0.00912115	0.0150516	0.133446	0.0388268	0.0346592	0.136373	0.133718	0.0657864	0.021521	0.07855	0.137601	0.0601891	0.0127321	0.0907994	0.0544933	0.0168544	0.0720505	0.0237549	0.0312604	0.144752	1.26742	0.0371715	0.0508385	0.067635	0.0412023	0.041328	0.0488269	0.116111	0.067921	0.0388199	0.0150691	0.0221028	0.083014	0.0206279	0.0136372	0.0451454	0.32032	0.0370798
MEOH/DCM_4	0.00262893	0.183019	0.359016	0.129862	0.0673475	0.0278294	0.0138206	0.0155086	0.00615903	0.00771827	0.0292709	0.00776908	0.0113101	0.0943237	0.0285546	0.0380381	0.44209	0.1577	0.0623542	0.0158284	0.0569551	0.107483	0.0493436	0.00918226	0.0686649	0.0431972	0.0127838	0.0553361	0.02062	0.0353641	0.124126	1.0162	0.028307	0.0386114	0.0521059	0.0332308	0.0350833	0.0394666	0.0913647	0.0507358	0.0277415	0.00982116	0.0190134	0.0658251	0.0162428	0.0111348	0.0382851	0.26111	0.0257072
MEOH/DCM_5	0.00383501	0.14407	0.249738	0.140751	0.078613	0.0370104	0.0197805	0.0232862	0.0110188	0.0118018	0.0494116	0.00928586	0.0145302	0.139429	0.0379053	0.0361732	0.143116	0.146464	0.0652307	0.0228193	0.0822367	0.14063	0.0633589	0.0118858	0.0888236	0.055498	0.0174032	0.0683067	0.0233111	0.0316941	0.15005	1.32954	0.0370268	0.0478985	0.0645175	0.0433606	0.0442559	0.0498845	0.119726	0.0684427	0.0397522	0.0153784	0.0214433	0.0813805	0.0194347	0.0131391	0.0457536	0.333156	0.0352861
MEOH/DCM_6	0.00389346	0.137556	0.227857	0.13017	0.0725038	0.0351927	0.0196808	0.0216232	0.0116609	0.0118799	0.0454919	0.00839688	0.0140996	0.128189	0.0342934	0.0335658	0.137475	0.130319	0.060088	0.0212569	0.0761901	0.131368	0.0588948	0.0115704	0.0858101	0.0552853	0.0169667	0.0627765	0.0226545	0.0303255	0.143025	1.24599	0.0346199	0.0448583	0.0605068	0.0401839	0.0405759	0.0482103	0.11336	0.0636892	0.0381846	0.0156654	0.0209995	0.0757056	0.0194679	0.0128735	0.0451	0.316122	0.0312629
moyenne	0.00336916	0.137057	0.236989	0.122593	0.0673263	0.0308329	0.0164665	0.0186156	0.00900276	0.00935185	0.0390687	0.00782023	0.0125813	0.112681	0.0313789	0.0317248	0.178657	0.126349	0.0560917	0.0191855	0.06668	0.117371	0.0520301	0.0101688	0.0761705	0.0474219	0.0142751	0.0604243	0.02031	0.0284305	0.127027	1.10626	0.0312238	0.0409306	0.0551428	0.0359747	0.0372666	0.0424477	0.100369	0.0571394	0.0332425	0.0129256	0.0186965	0.0681828	0.0173107	0.0116114	0.039589	0.280912	0.029508
Proportion
UF	0.159947	0.203023	0.224893	0.116526	0.0954765	0.183955	0.17217	0.210733	0.179297	0.153911	0.249461	0.34524	0.37436	0.231573	0.13862	0.311118	0.310092	0.230539	0.104704	0.196323	0.215085	0.287895	0.198126	0.162904	0.112463	0.181336	0.159389	0.187756	0.15853	0.161738	0.206309	0.22448	0.164939	0.109354	0.177256	0.201644	0.222048	0.217396	0.23549	0.28234	0.316064	0.296551	0.38375	0.159809	0.160467	0.161407	0.182398	0.213569	0.182204
SK+UF	0.142949	0.148265	0.169727	0.0963997	0.0816148	0.152047	0.152233	0.175797	0.153404	0.139599	0.197987	0.283833	0.313219	0.19005	0.118707	0.250876	0.217011	0.18451	0.0854848	0.17777	0.179706	0.211706	0.155838	0.132895	0.101057	0.155162	0.136934	0.149956	0.135077	0.137265	0.167782	0.183388	0.136255	0.0898819	0.147006	0.16825	0.188527	0.177222	0.191251	0.211613	0.229449	0.214713	0.325643	0.132128	0.135542	0.13424	0.153665	0.176663	0.133687
MEOH	0.182865	0.29526	0.271636	0.394156	0.408465	0.331761	0.310534	0.297779	0.25468	0.307233	0.27184	0.158848	0.142004	0.300588	0.341763	0.200438	0.164877	0.277941	0.357136	0.260319	0.300065	0.221025	0.299034	0.327707	0.352471	0.300967	0.319679	0.285514	0.341096	0.328701	0.3324	0.309528	0.333701	0.394569	0.335115	0.313765	0.315595	0.314643	0.290916	0.236577	0.209034	0.217795	0.12309	0.320846	0.322652	0.316383	0.30965	0.308167	0.333062
MEOH/DCM	0.514239	0.353451	0.333744	0.392919	0.414443	0.332237	0.365063	0.31569	0.412619	0.399256	0.280712	0.212079	0.170417	0.277788	0.40091	0.237568	0.30802	0.30701	0.452676	0.365589	0.305143	0.279375	0.347002	0.376494	0.434009	0.362535	0.383998	0.376774	0.365297	0.372296	0.29351	0.282604	0.365104	0.406196	0.340622	0.316341	0.27383	0.290739	0.282344	0.26947	0.245453	0.270941	0.167517	0.387218	0.381339	0.38797	0.354288	0.3016	0.351047
	x	y
UF	5	5
SK+UF	5	-5
MEOH	-5	-5
MEOH/DCM	-5	5
	-1.97104	-1.48711	-1.0538	-2.87074	-3.22909	-1.63998	-1.75597	-1.1347	-1.67299	-2.0649	-0.525517	1.29073	1.87579	-0.783769	-2.42673	0.619937	0.271032	-0.849511	-3.09811	-1.25908	-1.05208	-0.00399329	-1.46036	-2.04201	-2.8648	-1.63502	-2.03677	-1.62288	-2.06393	-2.00996	-1.2591	-0.921317	-1.98806	-3.00764	-1.75737	-1.30106	-0.894256	-1.05382	-0.732598	-0.0604672	0.455134	0.112643	2.09394	-2.08063	-2.03991	-2.04353	-1.63938	-1.09768	-1.84109
	1.74186	0.564745	0.586376	0.0944476	0.0991991	0.16192	0.372335	0.264238	0.91916	0.531673	0.301729	0.573187	0.447768	0.0936128	0.395298	0.486858	1.18111	0.375487	0.573796	0.619117	0.202287	0.672696	0.451286	0.393982	0.46472	0.438707	0.433874	0.645295	0.238276	0.34034	-0.00181462	0.0708399	0.300432	0.155494	0.178786	0.179851	-0.0412213	0.0813496	0.178333	0.518102	0.61517	0.674921	0.512672	0.470268	0.418061	0.493765	0.366854	0.151696	0.332509
		butyrate				valine	isoleucine																					acetate															acetone					glutamate
		1				2	3																					4															5					6
[truncated: 122 more columns]
