# Supplementary material for: Evaluation of sample preparation methods for NMR-based metabolomics of cow milk
Source: Heliyon. 2018 Oct 19;4(10):e00856. doi: 10.1016/j.heliyon.2018.e00856 (PMC6197446; doi:10.1016/j.heliyon.2018.e00856)
Supplement: Supplementary_Material_S2 [file mmc2.xlsx]

## Sheet: % recovery
Supplementary material S2. Metabolites recovery calculation
For each protocol 3 replicates were used
Sk+Uf= Skimming assciated to ultrafiltration; Uf= Ultrafilration; MeoH= Methanol precipitation MeOH/DCM= Methanol/Dichloromethane precipitation
Samples	Formate	Hippurate	Citrate	3-hydroxybutyrate	Alanine
Sk+Uf_1	40.2574	32.1597	32.7429	39.3364	39.3162
Sk+Uf_2	36.5562	31.4101	32.9237	38.7546	39.0596
Sk+Uf_3	27.4563	22.0658	17.5987	27.6101	27.2983
Mean (Sk+Uf)	34.7566	28.5452	27.7551	35.2337	35.2247
Standard Deviation	6.58757	5.62379	8.79613	6.60863	6.86565
Uf_1	45.0558	34.0399	30.4174	41.9996	41.8006
Uf_2	52.6953	39.4853	34.5208	50.1505	48.1055
Uf_3	55.5093	42.4651	37.0319	52.1129	51.8979
Mean (Uf)	51.0868	38.6634	33.99	48.0877	47.268
Standard Deviation	5.40923	4.27231	3.33906	5.36292	5.10045
MeOH/DCM_1	60.3831	70.6948	59.6969	64.4116	66.8792
MeOH/DCM_2	73.2626	84.868	73.9332	75.8608	79.3312
MeOH/DCM_3	67.1235	74.6027	62.3408	66.1735	69.6589
Mean (MeOH/DCM)	66.9231	76.7218	65.3236	68.8153	71.9565
Standard Deviation	6.44208	7.32041	7.57235	6.16486	6.53622
MeOH_1	88.5394	77.792	75.9779	90.3329	90.9117
MeOH_2	82.5087	75.7113	71.0438	86.985	85.4735
MeOH_3	76.9204	75.0394	62.7936	83.5147	83.2564
Mean (MeOH)	82.6561	76.1809	69.9385	86.9442	86.5472
Standard Deviation	5.81094	1.43514	6.66128	3.40927	3.93898

## Sheet: Integrations
Supplementary material S2. Metabolites recovery calculation (based on integration)
Sk+Uf= Skimming assciated to ultrafiltration; Uf= Ultrafilration; MeoH= Methanol precipitation MeOH/DCM= Methanol/Dichloromethane precipitation
SA= with standard compounds added
chemical shifts	8.45693	7.8382	7.64076	7.5544	2.6874	2.53442	2.30648	1.47801	1.19148	0
Standards	29.9871	683.553	317.484	658.678	776.132	803.886	426.15	1127.4	1314.46	100
Sk+Uf-1-SA	12.1964	225.374	100.632	213.319	400.505	420.619	168.908	444.692	531.964	100
Sk+Uf-1	0.124378	1.56134	0.738461	1.49075	146.377	147.304	1.27622	1.43952	4.15713	100
Sk+Uf-2-SA	11.0895	220.998	98.7755	208.25	401.683	419.826	166.386	441.576	517.338	100
Sk+Uf-2	0.12735	1.2977	0.697579	1.35844	146.152	147.32	1.23345	1.217	4.27935	100
Sk+Uf-3-SA	8.37417	155.671	69.8647	146.673	286.231	285.179	118.641	309.052	360.003	100
Sk+Uf-3	0.140837	1.46126	0.640111	1.32999	149.642	150.874	0.980563	1.2903	4.13175	100
Uf-1-SA	13.6878	239.996	105.9	226.01	418.124	424.494	180.235	472.839	572.056	100
Uf-1	0.176863	1.80333	0.793361	1.79682	182.045	185.374	1.25374	1.57685	4.61831	100
Uf-2-SA	15.9908	275.367	126.231	262.133	463.557	489.683	215.032	543.972	641.795	100
Uf-2	0.188996	2.02445	0.88495	2.05218	195.63	198.434	1.31578	1.62841	4.97238	100
Uf-3-SA	16.8619	297.919	133.193	281.824	505.955	516.096	223.555	587.182	709.06	100
Uf-3	0.216298	2.13532	0.898582	2.11554	218.539	225.443	1.4756	2.08437	6.0641	100
MeOH/DCM-1-SA	18.5943	489.561	224.48	467.438	614.41	650.828	275.457	755.572	800.295	100
MeOH/DCM-1	0.487198	1.97321	0.788409	1.78648	151.083	150.092	0.967306	1.57398	3.44151	100
MeOH/DCM-2-SA	22.5084	584.659	269.798	560.899	724.364	757.365	324.387	895.988	952.888	100
MeOH/DCM-2	0.539087	1.95731	0.803465	1.89165	150.545	149.72	1.10581	1.60545	3.76118	100
MeOH/DCM-3-SA	20.6236	513.907	236.24	492.9	612.739	633.943	283.339	786.739	838.458	100
MeOH/DCM-3	0.495169	1.57903	0.719042	1.50857	128.892	128.52	1.34054	1.40284	3.14678	100
MeOH-1-SA	26.8236	538.547	246.369	514.539	750.64	761.749	386.692	1027.02	1107.61	100
MeOH-1	0.273181	2.47043	1.11835	2.1396	160.951	162.818	1.73847	2.08043	5.64919	100
MeOH-2-SA	25.1472	525.063	239.566	501.185	739.399	773.012	372.584	965.932	1050.12	100
MeOH-2	0.405209	2.58139	1.3563	2.4905	188.005	192.022	1.89742	2.30185	5.16185	100
MeOH-3-SA	23.3433	521.469	237.922	496.577	663.606	677.896	357.332	940.649	1022.23	100
MeOH-3	0.277119	2.56895	1.21909	2.30925	176.244	178.38	1.43376	2.01363	4.59639	100
