# Supplementary material for: Evaluation of sample preparation methods for NMR-based metabolomics of cow milk
Source: Heliyon. 2018 Oct 19;4(10):e00856. doi: 10.1016/j.heliyon.2018.e00856 (PMC6197446; doi:10.1016/j.heliyon.2018.e00856)
Supplement: Supplementary_Material_S3revised [file mmc3.xlsx]

## Sheet: SM_3
	Supplementary material 3. validation of the identification
	multiplicity: s=singulet; d=doublet; t=triplet; q =quadruplet; m=multiplet; dd= doublet of doublet
				Chemical Shift				Database
n°	Identification	multipliciy	Jres	1H	13C	1H	1H	1H	1H	1H	13C	Level of identifcation	Human Metabolome Database	InChIKey	KEGG
1	Caproate	t	t	0.8874	15.625					0.8659	15.8649	2		FUZZWVXGSFPDMH-UHFFFAOYSA-M	C01585
2	Butyrate	t	t	0.8986	15.92					0.9106	15.9156	1	HMDB00039	FERIUCNNQQJTOY-UHFFFAOYSA-N	C00246
3	Valine	d	d	0.991	19.1	1.003	2.27	0.973	2.271	0.9756	19.4099	1	HMDB00883	KZSNJWFQEVHDMF-BYPYZUCNSA-N	C00183
4	Isoleucine	d	d	0.9995	17.14	1.1008	1.975	0.998	1.967	0.995	17.3677	1	HMDB00172	AGPKZVBTJJNPAG-WHFBIAKZSA-N	C00407
								0.998	3.655	0.9256	13.9107
										1.4532	26.9982
5	Propylène Glycol	d	d	1.1454	21.4					1.06	21.65	2	HMDB01881	SSZWWUDQMAHNAQ-UHFFFAOYSA-N	C18676
6	3-Hydroxybutyrate	d	d	1.2032	24.26					1.1857	24.4481	2	HMDB0000357	WHBMMWSBFZVSSR-UHFFFAOYSA-M	C06143
7	Lactate	d	d	1.3324	22.48	1.331	4.261	1.332	4.104	1.3142	22.9033	1	HMDB0000190	JVTAAEKCZFNVCJ-UHFFFAOYSA-N	C01432
8	Alanine	d	d	1.4834	18.09	1.473	3.779	1.466	3.767	1.4903	19.0295	1	HMDB00161	QNAYBMKLOCPYGJ-REOHCLBHSA-N	C00041
9	Acetate	s	s	1.9231	26.44					1.9059	26.0899	1	HMDB00042	QTBSBXVTEAMEQO-UHFFFAOYSA-M	C00033
10	N acetyl Glucosamine	s	s	2.0585	24.67					2.043	24.725	2	HMDB00803	OVRNDRQMDRJTHS-FMDGEEDCSA-N	C03878
11	Glutamate	m	m	2.07451	36.6					2.0628	34.8	1	HMDB00148	WHUUTDBJXJRKMK-VKHMYHEASA-N	C00025
12	Methionine	s	s	2.1469	32.97					2.1793	32.7176	1	HMDB00696	FFEARJCKVFRZRR-UHFFFAOYSA-N	C01733
13	Succinate	s	s	2.4098	33.85					2.3877	36.8267	1	HMDB00254	KDYFGRWQOYBRFD-UHFFFAOYSA-N	C00042
15	Citrate	d	d	2.5459	48.68	2.5459	2.6855	2.5208	2.659	2.5208	48.7114	1	HMDB00094	KRKNYBCHXYNGOX-UHFFFAOYSA-N	C00158
		d	d	2.6855	48.69					2.659	48.7114
16	Dimethylamine	s	s	2.7243	37.34					2.7108	37.2968	1	HMDB00087	ROSDSFDQCJNGOL-UHFFFAOYSA-N	C00543
17	2-Oxoglutarate	t	t	2.4439	33.56					2.423	33.4233	2	HMDB00208	KPGXRSRHYNQIFN-UHFFFAOYSA-N	C00026
18	Creatine/Phosphocreatine	s	s	3.0399	39.49					3.0269	39.505	1	HMDB00064/HMDB01565	CVSVTCORWBXHQV-UHFFFAOYSA-N/DRBBFCLWYRJSJZ-UHFFFAOYSA-N	C00300/C02305
19	Creatinine	s	s	3.0489	32.86					3.0386	32.9748	1	HMDB00562	DDRJAANPRJIHGJ-UHFFFAOYSA-N	C00791
20	Dimethylsulfone	s	s	3.1562	44.19					3.1403	44.2388	1	HMDB04983	HHVIBTZHLRERCL-UHFFFAOYSA-N	C11142
21	Choline/Phosphocholine	s	s	3.2037	56.57					3.1873	56.6977	2	HMDB/00097/HMDB1565	OEYIOHPDSNJKLS-UHFFFAOYSA-N/YHHSONZFOIEMCP-UHFFFAOYSA-O	C00114/C00588
22	Glycerophosphocholine	s	s	3.2039								1
		m	d	4.32	62.76					4.3202	62.0691
23	Carnitine	s	s	3.23	56.46					3.2331	56.8	2	HMDB00062	PHIQHXFUZVPYII-ZCFIWIBFSA-N	C00318
24	Betaine	s	s	3.2675	55.87					3.2522	55.8569	1	HMDB00043	KWIUHFFTVRNATP-UHFFFAOYSA-N	C00719
25	Lactose	m	m	3.74	78.66					3.73	78.29	1	HMDB00186	GUBGYTABKSRVRQ-DCSYEGIMSA-N	C01970
26	Methanol	s	s	3.3638	51.41					3.3708	51.4335	1	HMDB01875	OKKJLVBELUTLKV-UHFFFAOYSA-N	C00132
28	Mannose	d	d	5.2107	96.9					5.1823	96.8056	1	HMDB00169	WQZGKKKJIJFFOK-QTVWNMPRSA-N	C00159
29	Galactose	d	d	4.6773	98.9					4.5733	99.2612	1	HMDB0000143	WQZGKKKJIJFFOK-SVZMEOIVSA-N	C00124
30	Maltose	d	d	5.4097						5.3982	102.281	1	HMDB00163	GUBGYTABKSRVRQ-QUYVBRFLSA-N	C01971
31	Glucose 1 Phosphate	q		5.4629	96.59					5.4405	96.5448	2	HMDB0001586	HXXFSFRBOHSIMQ-VFUOTHLCSA-N	C00103
32	UDP N acetyl glucosamine	q		5.5033	96.83			5.516	3.547	5.5075	97.0305	2	HMDB00290	LFTYTUAZOPRMMI-SBHKVJLYSA-L	C00043
33	Cis aconitate	s	s	5.7428	126.32					5.6928	126.642	2	HMDB00072	GTZCVFVGUGFEME-IWQZZHSRSA-N	C00417
34	Uridine	t	t	5.9148						5.9032	92.0857	1	HMDB00296	DRTQHJPVMGBUCF-XVFCMESISA-N	C00299
35	Orotate	s	s	6.1977	103.92					6.0771	103.16	2	HMDB00226	PXQPEWDEAKTCGB-UHFFFAOYSA-N	C00295
36	Fumarate	s	s	6.5235						6.5071	138.003	1	HMDB00134	VZCYOOQTPOCHFL-OWOJBTEDSA-L	C00122
37	Hippurate	d	d	7.8409	129.56					7.821	129.937	1	HMDB00714	QIAFMBKCNZACKA-UHFFFAOYSA-N	C01586
		t	t	7.6437						7.6248	134.915
		t	t	7.5575	130.71					7.5433	131.547
38	Formate	s	s	8.4587	176.78					8.3904	172.412	1	HMDB0000142	BDAGIHXWWSANSR-UHFFFAOYSA-M	C00058
