# Supplementary material for: Evaluation of sample preparation methods for NMR-based metabolomics of cow milk
Source: Heliyon. 2018 Oct 19;4(10):e00856. doi: 10.1016/j.heliyon.2018.e00856 (PMC6197446; doi:10.1016/j.heliyon.2018.e00856)
Supplement: Supplementary_Material_S4 [file mmc4.xlsx]

## Sheet: Validation_data
Supplementary Material S4. Validation experiment raw data
vache	Diet	9.99499989	9.98499966	9.97499943	9.96500015	9.95499992	9.94499969	9.93499947	9.92500019	9.91499996	9.90499973	9.89499950	9.88500023	9.87500000	9.86499977	9.85499954	9.84500027	9.83500004	9.82499981	9.81499958	9.80500031	9.79500008	9.78499985	9.77499962	9.76500034	9.75500011	9.74499989	9.73499966	9.72499943	9.71500015	9.70499992	9.69499969	9.68499947	9.67500019	9.66499996	9.65499973	9.64499950	9.63500023	9.62500000	9.61499977	9.60499954	9.59500027	9.58500004	9.57499981	9.56499958	9.55500031	9.54500008	9.53499985	9.52499962
V0008	Control	0.00001737	0.00001617	0.00001869	0.00001809	0.00001514	0.00001725	0.00001571	0.00001879	0.00001606	0.00001578	0.00001573	0.00001843	0.00001712	0.00001928	0.00001579	0.00001502	0.00001698	0.00001824	0.00002030	0.00001957	0.00001736	0.00001693	0.00001637	0.00001870	0.00001614	0.00001953	0.00001947	0.00001758	0.00001844	0.00001878	0.00001877	0.00001746	0.00001592	0.00001844	0.00001764	0.00001550	0.00001800	0.00001665	0.00001745	0.00001592	0.00002025	0.00001852	0.00001658	0.00001888	0.00001788	0.00002162	0.00001740	0.00001864
V0049	Treated	0.00001285	0.00001038	0.00001255	0.00001186	0.00001711	0.00001139	0.00001256	0.00001080	0.00001346	0.00001713	0.00001312	0.00001054	0.00001182	0.00001157	0.00001180	0.00001361	0.00001121	0.00001404	0.00001462	0.00001216	0.00001431	0.00001028	0.00001145	0.00001240	0.00000896	0.00000954	0.00001863	0.00000794	0.00001081	0.00000802	0.00001041	0.00001274	0.00000876	0.00001181	0.00001707	0.00000753	0.00001016	0.00001106	0.00001618	0.00001282	0.00000746	0.00001255	0.00001587	0.00001824	0.00001101	0.00001257	0.00001684	0.00001562
V1004	Treated	0.00007757	0.00007398	0.00007950	0.00008302	0.00008174	0.00008314	0.00007871	0.00007747	0.00007974	0.00007944	0.00008246	0.00008084	0.00008221	0.00008398	0.00007680	0.00007873	0.00008475	0.00008088	0.00007727	0.00008167	0.00008018	0.00007699	0.00008365	0.00007694	0.00007826	0.00008199	0.00008057	0.00008275	0.00007967	0.00008699	0.00008219	0.00008035	0.00008024	0.00008038	0.00008017	0.00007586	0.00008250	0.00007630	0.00007880	0.00008275	0.00008074	0.00007848	0.00008282	0.00008299	0.00007491	0.00008097	0.00008033	0.00008210
V1006	Control	0.00001461	0.00001588	0.00001808	0.00000861	0.00000955	0.00001535	0.00001196	0.00001375	0.00001181	0.00001102	0.00000887	0.00001004	0.00001568	0.00000902	0.00000994	0.00001372	0.00000943	0.00001496	0.00001485	0.00001196	0.00002704	0.00000920	0.00001741	0.00001354	0.00001517	0.00001437	0.00001738	0.00001289	0.00001059	0.00001168	0.00002141	0.00000947	0.00001021	0.00001077	0.00001251	0.00001884	0.00001448	0.00001738	0.00001457	0.00001564	0.00001329	0.00001264	0.00001154	0.00000914	0.00001998	0.00000942	0.00001215	0.00001270
V1009	Control	0.00001342	0.00001077	0.00000620	0.00000736	0.00000767	0.00000461	0.00000961	0.00000786	0.00000938	0.00000654	0.00000775	0.00001070	0.00000921	0.00001068	0.00001020	0.00000933	0.00001221	0.00000912	0.00001015	0.00000868	0.00001036	0.00001202	0.00001198	0.00000568	0.00000744	0.00000880	0.00000977	0.00000735	0.00000727	0.00000976	0.00000988	0.00001033	0.00000984	0.00000763	0.00000881	0.00000927	0.00000803	0.00001672	0.00001119	0.00001001	0.00001089	0.00000550	0.00001165	0.00001590	0.00001056	0.00001175	0.00000910	0.00000888
V1015	Control	0.00001047	0.00001143	0.00001220	0.00001137	0.00001212	0.00001635	0.00001429	0.00001865	0.00000734	0.00001649	0.00001051	0.00001511	0.00001222	0.00001510	0.00001029	0.00000916	0.00000671	0.00001270	0.00001440	0.00001359	0.00000966	0.00000897	0.00000910	0.00000806	0.00001809	0.00001193	0.00001375	0.00001332	0.00001369	0.00001406	0.00001678	0.00001428	0.00001602	0.00002359	0.00001768	0.00001536	0.00000675	0.00001792	0.00000789	0.00001487	0.00001214	0.00001009	0.00001632	0.00001119	0.00001576	0.00000715	0.00001213	0.00000933
V1026	Treated	0.00001152	0.00001245	0.00001258	0.00001099	0.00000759	0.00001519	0.00001609	0.00001193	0.00001419	0.00001298	0.00001546	0.00001072	0.00001000	0.00001335	0.00000959	0.00001431	0.00001148	0.00001214	0.00001223	0.00001335	0.00000774	0.00001234	0.00001136	0.00001178	0.00000973	0.00001245	0.00001143	0.00001258	0.00001265	0.00001647	0.00001583	0.00001181	0.00001526	0.00001004	0.00001061	0.00001211	0.00001249	0.00001589	0.00001417	0.00001052	0.00001245	0.00000885	0.00000969	0.00000957	0.00001193	0.00001209	0.00001550	0.00001030
V1047	Treated	0.00001848	0.00001627	0.00001623	0.00001066	0.00001193	0.00001024	0.00001072	0.00001058	0.00000951	0.00001719	0.00001107	0.00001240	0.00000834	0.00000941	0.00001103	0.00001126	0.00001424	0.00001549	0.00001180	0.00001046	0.00001020	0.00001425	0.00000780	0.00001442	0.00000840	0.00001121	0.00000880	0.00001149	0.00001783	0.00000893	0.00001117	0.00001213	0.00001202	0.00001214	0.00001163	0.00001075	0.00001030	0.00002072	0.00001889	0.00000968	0.00001208	0.00001820	0.00001471	0.00001054	0.00001041	0.00000915	0.00001357	0.00001071
V1048	Control	0.00001208	0.00001392	0.00001526	0.00000864	0.00001448	0.00000704	0.00000984	0.00001695	0.00001085	0.00001866	0.00001251	0.00001193	0.00000990	0.00001128	0.00001168	0.00001210	0.00001625	0.00001813	0.00001428	0.00001249	0.00000867	0.00001255	0.00001139	0.00001473	0.00001303	0.00001488	0.00000960	0.00001031	0.00001563	0.00001265	0.00001580	0.00001367	0.00001516	0.00001010	0.00000995	0.00001479	0.00001062	0.00001606	0.00001705	0.00001391	0.00001944	0.00001708	0.00001190	0.00001163	0.00001225	0.00001147	0.00001291	0.00001397
V4065	Treated	0.00001374	0.00000851	0.00000964	0.00001172	0.00001269	0.00000826	0.00001091	0.00001327	0.00001486	0.00001397	0.00001001	0.00001000	0.00001642	0.00001452	0.00001206	0.00000927	0.00000939	0.00001820	0.00000984	0.00001030	0.00001375	0.00001189	0.00000835	0.00000716	0.00000844	0.00001391	0.00001750	0.00001551	0.00001090	0.00001063	0.00000996	0.00001222	0.00000703	0.00001220	0.00000909	0.00001181	0.00001224	0.00001132	0.00001203	0.00001265	0.00000961	0.00001147	0.00001253	0.00000733	0.00001012	0.00000763	0.00001520	0.00001048
V6054	Control	0.00001515	0.00001742	0.00001343	0.00000940	0.00000912	0.00001234	0.00001536	0.00001148	0.00000996	0.00001146	0.00000802	0.00001567	0.00001521	0.00001000	0.00001072	0.00001384	0.00000908	0.00001581	0.00001615	0.00001193	0.00001177	0.00001419	0.00001209	0.00001518	0.00002289	0.00001172	0.00001288	0.00001090	0.00001013	0.00001740	0.00001251	0.00001440	0.00001998	0.00001301	0.00000988	0.00001718	0.00001454	0.00002213	0.00002034	0.00001088	0.00000842	0.00001689	0.00001017	0.00001208	0.00001176	0.00001716	0.00001368	0.00000974
V6073	Treated	0.00001166	0.00000806	0.00001256	0.00001468	0.00001207	0.00001011	0.00001160	0.00001264	0.00000966	0.00001309	0.00001377	0.00001036	0.00001038	0.00000821	0.00001038	0.00000982	0.00000849	0.00001079	0.00001428	0.00001274	0.00001402	0.00001250	0.00000855	0.00001067	0.00000883	0.00000979	0.00001208	0.00000911	0.00001208	0.00001393	0.00001108	0.00001663	0.00001046	0.00001189	0.00001137	0.00000760	0.00000709	0.00002029	0.00001778	0.00001102	0.00001543	0.00001295	0.00000959	0.00001093	0.00001322	0.00001022	0.00000985	0.00001429
V8004	Control	0.00001075	0.00001573	0.00002027	0.00001356	0.00001720	0.00001656	0.00001630	0.00001518	0.00001187	0.00001606	0.00001650	0.00001626	0.00001421	0.00001869	0.00001425	0.00001683	0.00001806	0.00001416	0.00001788	0.00001250	0.00001950	0.00001500	0.00002189	0.00002560	0.00001600	0.00001786	0.00002033	0.00001854	0.00001287	0.00001497	0.00001229	0.00001418	0.00001576	0.00001397	0.00001930	0.00001433	0.00001653	0.00002654	0.00001459	0.00001449	0.00001276	0.00001730	0.00001543	0.00001889	0.00002324	0.00001344	0.00002558	0.00001112
V8057	Treated	0.00001288	0.00001102	0.00001727	0.00000694	0.00000718	0.00000845	0.00001087	0.00001428	0.00001126	0.00000687	0.00000839	0.00001260	0.00001074	0.00000954	0.00001475	0.00001272	0.00001011	0.00001247	0.00000974	0.00000893	0.00000768	0.00000767	0.00001592	0.00001175	0.00001668	0.00001580	0.00000785	0.00001301	0.00000862	0.00001204	0.00001095	0.00001016	0.00001395	0.00001670	0.00001183	0.00001125	0.00001092	0.00001123	0.00001017	0.00001089	0.00001498	0.00001037	0.00000697	0.00001686	0.00001679	0.00001365	0.00001082	0.00001209
V8059	Control	0.00001589	0.00001550	0.00001053	0.00001696	0.00001292	0.00001383	0.00001437	0.00001603	0.00002031	0.00001600	0.00001322	0.00001366	0.00001282	0.00001390	0.00001055	0.00000623	0.00001057	0.00001250	0.00001277	0.00000899	0.00000931	0.00001343	0.00001479	0.00001492	0.00001142	0.00002057	0.00001212	0.00001262	0.00001086	0.00001070	0.00001391	0.00000927	0.00000856	0.00001414	0.00001119	0.00000995	0.00001905	0.00001596	0.00001804	0.00000602	0.00000899	0.00001086	0.00000970	0.00001128	0.00001019	0.00001265	0.00001372	0.00001472
V9040	Treated	0.00008561	0.00008225	0.00009382	0.00010189	0.00010631	0.00010135	0.00009536	0.00008380	0.00008867	0.00009799	0.00010668	0.00010542	0.00009909	0.00009033	0.00008175	0.00009081	0.00010383	0.00010780	0.00010350	0.00009518	0.00008702	0.00008427	0.00010015	0.00010603	0.00010865	0.00010178	0.00008977	0.00008583	0.00009246	0.00010419	0.00010950	0.00010568	0.00009717	0.00008376	0.00008629	0.00009735	0.00010721	0.00010950	0.00010686	0.00009232	0.00008506	0.00009333	0.00010339	0.00010959	0.00010711	0.00010495	0.00008391	0.00008739
2 samples were discared as there were outliers on the PCA score plot
[truncated: 902 more columns]
